# Supplementary material for: Cecropin A Improves the Antibacterial Activity of Hen Egg White Lysozyme against Challenging Salmonella enterica Serovars
Source: Pharmaceutics. 2022 Oct 16;14(10):2201. doi: 10.3390/pharmaceutics14102201 (PMC9610619; doi:10.3390/pharmaceutics14102201)
Supplement: Supplementary file 1 [file pharmaceutics-14-02201-s001.zip]

Archive with 1 entries (1 files):
- pharmaceutics-1932290-supplementary.pdf
